# Supplementary material for: Neurophysiological Changes Induced by Music-Supported Therapy for Recovering Upper Extremity Function after Stroke: A Case Series
Source: Brain Sci. 2021 May 20;11(5):666. doi: 10.3390/brainsci11050666 (PMC8161385; doi:10.3390/brainsci11050666)
Supplement: Supplementary file 1 [file brainsci-11-00666-s001.zip]

Archive with 1 entries (1 files):
- brainsci-1182511-supplementary.pdf
